# Supplementary material for: Different Types of Hypericum perforatum cvs. (Elixir, Helos, Topas) In Vitro Cultures: A Rich Source of Bioactive Metabolites and Biological Activities of Biomass Extracts
Source: Molecules. 2023 Mar 4;28(5):2376. doi: 10.3390/molecules28052376 (PMC10005045; doi:10.3390/molecules28052376)
Supplement: Supplementary file 1 [file molecules-28-02376-s001.zip]

Archive with 1 entries (1 files):
- molecules-2153913-supplementary.pdf
